# Supplementary material for: Spectroscopic and Molecular Docking Investigation on the Interaction of Cumin Components with Plasma Protein: Assessment of the Comparative Interactions of Aldehyde and Alcohol with Human Serum Albumin
Source: Int J Mol Sci. 2022 Apr 7;23(8):4078. doi: 10.3390/ijms23084078 (PMC9028573; doi:10.3390/ijms23084078)
Supplement: Supplementary file 1 [file ijms-23-04078-s001.zip]

Archive with 1 entries (1 files):
- ijms-1643695-supplementary.pdf
